# Supplementary material for: Transcriptome Analysis and Physiological Response to Salinity Stress in Adzuki Bean (Vigna angularis) at the Seedling Stage
Source: Plants (Basel). 2025 Sep 1;14(17):2722. doi: 10.3390/plants14172722 (PMC12430418; doi:10.3390/plants14172722)
Supplement: Supplementary file 1 [file plants-14-02722-s001.zip]

Archive with 6 entries (4 files):
- plants-3773541-supplementary/
- plants-3773541-supplementary/Supplementary materials/
- plants-3773541-supplementary/Supplementary materials/Figure S1.tif
- plants-3773541-supplementary/Supplementary materials/Figure S2.tif
- plants-3773541-supplementary/Supplementary materials/Table S1-S10.xlsx
- plants-3773541-supplementary/Supplementary materials/~$Table S1-S10.xlsx
