# Supplementary material for: Transcriptome Analysis and Physiological Response to Salinity Stress in Adzuki Bean (Vigna angularis) at the Seedling Stage
Source: Plants (Basel). 2025 Sep 1;14(17):2722. doi: 10.3390/plants14172722 (PMC12430418; doi:10.3390/plants14172722)
Supplement: Supplementary file 1 [file plants-14-02722-s001.zip › plants-3773541-supplementary/Supplementary materials/Table S1-S10.xlsx]

## Sheet: Table S1
Table S1. Spliceosome related differentially expressed genes (DEGs)
Groups	Gene ID	Gene name	Pathway name	Level 1	Level 2	log2(Fold Change)
32.5 mmol/L NaCl vs CK	108334794	Prp5	ko03040//Spliceosome	Genetic Information Processing	Transcription	2.36699
	108330173	Sm	ko01100//Metabolic pathwaysko00940//Phenylpropanoid biosynthesisko00190//Oxidative phosphorylationko03040//Spliceosomeko01110//Biosynthesis of secondary metabolitesko03015//mRNA surveillance pathwayko02010//ABC transporters	Metabolism;Genetic Information Processing;Environmental Information Processing	Global and overview maps;Translation;Membrane transport;Transcription;Energy metabolism;Biosynthesis of other secondary metabolites	1.8221
	108319392	SF3b	ko03040//Spliceosomeko04626//Plant-pathogen interaction	Organismal Systems;Genetic Information Processing	Environmental adaptation;Transcription	1.70007
	108331355	SF3b	ko04626//Plant-pathogen interactionko03040//Spliceosome	Genetic Information Processing;Organismal Systems	Transcription;Environmental adaptation	-2.59226
	108330173	FUS	ko01100//Metabolic pathwaysko00940//Phenylpropanoid biosynthesisko00190//Oxidative phosphorylationko03040//Spliceosomeko01110//Biosynthesis of secondary metabolitesko03015//mRNA surveillance pathwayko02010//ABC transporters	Metabolism;Genetic Information Processing;Environmental Information Processing	Global and overview maps;Translation;Membrane transport;Transcription;Energy metabolism;Biosynthesis of other secondary metabolites	1.8221
	108337524	FUS	ko03040//Spliceosomeko03015//mRNA surveillance pathway	Genetic Information Processing	Translation;Transcription	2.51608
	108341814	FUS	ko03040//Spliceosomeko03015//mRNA surveillance pathway	Genetic Information Processing	Translation;Transcription	1.48462
	108325153	hnRNPS	ko03040//Spliceosome	Genetic Information Processing	Transcription	1.92016
	108337524	hnRNPS	ko03040//Spliceosomeko03015//mRNA surveillance pathway	Genetic Information Processing	Translation;Transcription	2.51608
	108328315	SR	ko03040//Spliceosome	Genetic Information Processing	Transcription	1.14801
	108341814	SR	ko03040//Spliceosomeko03015//mRNA surveillance pathway	Genetic Information Processing	Translation;Transcription	1.48462
65.0 mmol/L NaCl vs CK	108324857	Prp5	ko03040//Spliceosome	Genetic Information Processing	Transcription	2.96146
	108334794	Prp5	ko03040//Spliceosome	Genetic Information Processing	Transcription	3.47245
	BGI_novel_G001104	Prp5	ko03040//Spliceosome	Genetic Information Processing	Transcription	-1.64239
	108339870	Prp22	ko03040//Spliceosome	Genetic Information Processing	Transcription	-3.10412
	108344588	Prp22	ko03040//Spliceosome	Genetic Information Processing	Transcription	2.07859
	108345359	Prp22	ko04075//Plant hormone signal transduction;ko03040//Spliceosome	Genetic Information Processing;Environmental Information Processing	Transcription;Signal transduction	-2.38794
	108322201	Sm	ko03040//Spliceosome;ko00040//Pentose and glucuronate interconversions;ko01100//Metabolic pathways	Genetic Information Processing;Metabolism	Global and overview maps;Transcription;Carbohydrate metabolism	-2.277
	108330173	Sm	ko01100//Metabolic pathways;ko00940//Phenylpropanoid biosynthesis;ko00190//Oxidative phosphorylation;ko03040//Spliceosome;ko01110//Biosynthesis of secondary metabolites;ko03015//mRNA surveillance pathway;ko02010//ABC transporters	Metabolism;Genetic Information Processing;Environmental Information Processing	Global and overview maps;Translation;Membrane transport;Transcription;Energy metabolism;Biosynthesis of other secondary metabolites	1.75981
	108319392	SF3b	ko03040//Spliceosome;ko04626//Plant-pathogen interaction	Organismal Systems;Genetic Information Processing	Environmental adaptation;Transcription	1.52987
	108331355	SF3b	ko04626//Plant-pathogen interaction;ko03040//Spliceosome	Genetic Information Processing;Organismal Systems	Transcription;Environmental adaptation	-2.49021
	BGI_novel_G000035	SF3b	ko00510//N-Glycan biosynthesis;ko01100//Metabolic pathways;ko00513//Various types of N-glycan biosynthesis;ko03040//Spliceosome;ko04626//Plant-pathogen interaction	Metabolism;Genetic Information Processing;Organismal Systems	Transcription;Environmental adaptation;Glycan biosynthesis and metabolism;Global and overview maps	-2.68382
	108321720	HSP73	ko03040//Spliceosome;ko04141//Protein processing in endoplasmic reticulum;ko04144//Endocytosis	Cellular Processes;Genetic Information Processing	Transport and catabolism;Transcription;Folding, sorting and degradation	-2.88447
	108323625	HSP73	ko03040//Spliceosome;ko04016//MAPK signaling pathway - plant;ko04626//Plant-pathogen interaction;ko04141//Protein processing in endoplasmic reticulum;ko04144//Endocytosis	Genetic Information Processing;Cellular Processes;Organismal Systems;Environmental Information Processing	Folding, sorting and degradation;Signal transduction;Environmental adaptation;Transport and catabolism;Transcription	-2.19855
	108345284	HSP73	ko03040//Spliceosome;ko04141//Protein processing in endoplasmic reticulum;ko04144//Endocytosis	Cellular Processes;Genetic Information Processing	Folding, sorting and degradation;Transport and catabolism;Transcription	-2.75008
	BGI_novel_G001527	HSP73	ko03040//Spliceosome;ko04141//Protein processing in endoplasmic reticulum;ko04144//Endocytosis;ko04075//Plant hormone signal transduction	Cellular Processes;Genetic Information Processing;Environmental Information Processing	Signal transduction;Transport and catabolism;Transcription;Folding, sorting and degradation	-2.1008
	108330173	FUS	ko01100//Metabolic pathways;ko00940//Phenylpropanoid biosynthesis;ko00190//Oxidative phosphorylation;ko03040//Spliceosome;ko01110//Biosynthesis of secondary metabolites;ko03015//mRNA surveillance pathway;ko02010//ABC transporters	Metabolism;Genetic Information Processing;Environmental Information Processing	Global and overview maps;Translation;Membrane transport;Transcription;Energy metabolism;Biosynthesis of other secondary metabolites	1.75981
	108337524	FUS	ko03040//Spliceosome;ko03015//mRNA surveillance pathway	Genetic Information Processing	Translation;Transcription	1.75101
	108341814	FUS	ko03040//Spliceosome;ko03015//mRNA surveillance pathway	Genetic Information Processing	Translation;Transcription	1.38426
	108326852	Snu66	ko03040//Spliceosome	Genetic Information Processing	Transcription	1.20123
	108322056	Snu23	ko03040//Spliceosome	Genetic Information Processing	Transcription	-2.6386
	108325153	hnRNPS	ko03040//Spliceosome	Genetic Information Processing	Transcription	1.9323
	108327149	hnRNPS	ko03040//Spliceosome	Genetic Information Processing	Transcription	2.09523
	108337524	hnRNPS	ko03040//Spliceosome;ko03015//mRNA surveillance pathway	Genetic Information Processing	Translation;Transcription	1.75101
	108341814	SR	ko03040//Spliceosome;ko03015//mRNA surveillance pathway	Genetic Information Processing	Translation;Transcription	1.38426

## Sheet: Table S2
Table S2. Auxin signal transduction related differentially expressed genes (DEGs)
Groups	Gene ID	Gene name	Pathway name	Level 1	Level 2	log2(Fold Change)
32.5 mmol/L NaCl vs CK	108323893	AUX/IAA	ko04075//Plant hormone signal transduction	Environmental Information Processing	Signal transduction	1.30832
	108333700	ARF	ko04075//Plant hormone signal transductionko03050//Proteasome	Environmental Information Processing;Genetic Information Processing	Folding, sorting and degradation;Signal transduction	1.63449
65.0 mmol/L NaCl vs CK	108320531	AUX/IAA	ko04075//Plant hormone signal transduction	Environmental Information Processing	Signal transduction	-3.96012
	108325061	AUX/IAA	ko04075//Plant hormone signal transduction	Environmental Information Processing	Signal transduction	-1.7088
	108334290	AUX/IAA	ko04075//Plant hormone signal transduction	Environmental Information Processing	Signal transduction	-3.24042
	108345622	AUX/IAA	ko04075//Plant hormone signal transduction	Environmental Information Processing	Signal transduction	-1.65794
	108346850	AUX/IAA	ko04075//Plant hormone signal transduction	Environmental Information Processing	Signal transduction	-1.83609
	108347912	AUX/IAA	ko04075//Plant hormone signal transduction	Environmental Information Processing	Signal transduction	-3.29265
	108321525	ARF	ko04075//Plant hormone signal transduction	Environmental Information Processing	Signal transduction	-2.54291
	108328620	ARF	ko04075//Plant hormone signal transduction	Environmental Information Processing	Signal transduction	-6.5327
	108333700	ARF	ko04075//Plant hormone signal transductionko03050//Proteasome	Environmental Information Processing;Genetic Information Processing	Folding, sorting and degradation;Signal transduction	1.35768
	108338305	ARF	ko04075//Plant hormone signal transduction	Environmental Information Processing	Signal transduction	-4.06978
	108340596	ARF	ko04075//Plant hormone signal transduction	Environmental Information Processing	Signal transduction	-1.03208
	108332400	GH3	ko04075//Plant hormone signal transduction	Environmental Information Processing	Signal transduction	-2.04388
	108333606	GH3	ko04075//Plant hormone signal transduction	Environmental Information Processing	Signal transduction	-4.78521
	108324642	SAUR	ko04075//Plant hormone signal transduction	Environmental Information Processing	Signal transduction	-3.10414
	108324644	SAUR	ko04075//Plant hormone signal transduction	Environmental Information Processing	Signal transduction	-3.59601
	108330533	SAUR	ko04075//Plant hormone signal transduction	Environmental Information Processing	Signal transduction	-2.78119
	108332020	SAUR	ko04075//Plant hormone signal transduction	Environmental Information Processing	Signal transduction	-3.77234
	108332021	SAUR	ko04075//Plant hormone signal transduction	Environmental Information Processing	Signal transduction	-4.74757
	108338809	SAUR	ko04075//Plant hormone signal transduction	Environmental Information Processing	Signal transduction	-3.4349
	108340355	SAUR	ko04075//Plant hormone signal transduction	Environmental Information Processing	Signal transduction	-2.57048
	108340792	SAUR	ko04075//Plant hormone signal transduction	Environmental Information Processing	Signal transduction	-3.03376
	BGI_novel_G000183	SAUR	ko04075//Plant hormone signal transduction	Environmental Information Processing	Signal transduction	-2.14294
	BGI_novel_G000185	SAUR	ko04075//Plant hormone signal transduction	Environmental Information Processing	Signal transduction	-2.70208
	BGI_novel_G000186	SAUR	ko04075//Plant hormone signal transduction	Environmental Information Processing	Signal transduction	-2.3518
	BGI_novel_G000490	SAUR	ko04075//Plant hormone signal transduction	Environmental Information Processing	Signal transduction	-5.76805
	BGI_novel_G000800	SAUR	ko04075//Plant hormone signal transduction	Environmental Information Processing	Signal transduction	-2.94722
	BGI_novel_G000801	SAUR	ko04075//Plant hormone signal transduction	Environmental Information Processing	Signal transduction	-2.31731
	BGI_novel_G000802	SAUR	ko04075//Plant hormone signal transduction	Environmental Information Processing	Signal transduction	-2.64104
	BGI_novel_G000803	SAUR	ko04075//Plant hormone signal transduction	Environmental Information Processing	Signal transduction	-2.37176
	BGI_novel_G000804	SAUR	ko04075//Plant hormone signal transduction	Environmental Information Processing	Signal transduction	-3.23333
	BGI_novel_G000806	SAUR	ko04075//Plant hormone signal transduction	Environmental Information Processing	Signal transduction	-1.89001
	BGI_novel_G000807	SAUR	ko04075//Plant hormone signal transduction	Environmental Information Processing	Signal transduction	-2.10891
	BGI_novel_G000808	SAUR	ko04075//Plant hormone signal transduction	Environmental Information Processing	Signal transduction	-3.60837
	BGI_novel_G000809	SAUR	ko04075//Plant hormone signal transduction	Environmental Information Processing	Signal transduction	-3.71637
	BGI_novel_G000810	SAUR	ko04075//Plant hormone signal transduction	Environmental Information Processing	Signal transduction	-2.41945
	BGI_novel_G000811	SAUR	ko04075//Plant hormone signal transduction	Environmental Information Processing	Signal transduction	-2.42896
	BGI_novel_G000812	SAUR	ko04075//Plant hormone signal transduction	Environmental Information Processing	Signal transduction	-2.65076
	BGI_novel_G000814	SAUR	ko04075//Plant hormone signal transduction	Environmental Information Processing	Signal transduction	-2.50003
	BGI_novel_G000815	SAUR	ko04075//Plant hormone signal transduction	Environmental Information Processing	Signal transduction	-2.66899
	BGI_novel_G000897	SAUR	ko04075//Plant hormone signal transduction	Environmental Information Processing	Signal transduction	-1.01322

## Sheet: Table S3
Table S3. Cytokinin signal transduction related differentially expressed genes (DEGs)
Groups	Gene ID	Gene name	Pathway name	Level 1	Level 2	log2(Fold Change)
65.0 mmol/L NaCl vs CK	108321249	CRE1	ko04075//Plant hormone signal transduction	Environmental Information Processing	Signal transduction	-1.80259
	108323877	CRE1	ko04075//Plant hormone signal transduction	Environmental Information Processing	Signal transduction	-1.53821
	108337403	CRE1	ko04075//Plant hormone signal transduction	Environmental Information Processing	Signal transduction	-2.90027
	108345359	CRE1	ko04075//Plant hormone signal transductionko03040//Spliceosome	Genetic Information Processing;Environmental Information Processing	Transcription;Signal transduction	-2.38794
	108322654	B-ARR	ko04075//Plant hormone signal transduction	Environmental Information Processing	Signal transduction	1.34487
	108328769	B-ARR	ko00220//Arginine biosynthesisko00250//Alanine, aspartate and glutamate metabolismko01250//Biosynthesis of nucleotide sugarsko01230//Biosynthesis of amino acidsko00520//Amino sugar and nucleotide sugar metabolismko01100//Metabolic pathwaysko00500//Starch and sucrose metabolismko04075//Plant hormone signal transductionko01110//Biosynthesis of secondary metabolites	Environmental Information Processing;Metabolism	Signal transduction;Amino acid metabolism;Carbohydrate metabolism;Global and overview maps	-2.82395
	108344911	B-ARR	ko04075//Plant hormone signal transductionko01110//Biosynthesis of secondary metabolitesko01250//Biosynthesis of nucleotide sugarsko00520//Amino sugar and nucleotide sugar metabolismko00500//Starch and sucrose metabolismko01100//Metabolic pathways	Environmental Information Processing;Metabolism	Signal transduction;Global and overview maps;Carbohydrate metabolism	-1.9028
	BGI_novel_G000193	B-ARR	ko00220//Arginine biosynthesisko01230//Biosynthesis of amino acidsko04075//Plant hormone signal transductionko00520//Amino sugar and nucleotide sugar metabolismko01100//Metabolic pathwaysko01110//Biosynthesis of secondary metabolitesko00250//Alanine, aspartate and glutamate metabolismko00500//Starch and sucrose metabolismko01250//Biosynthesis of nucleotide sugars	Environmental Information Processing;Metabolism	Signal transduction;Carbohydrate metabolism;Amino acid metabolism;Global and overview maps	3.05611
	108330727	A-ARR	ko04075//Plant hormone signal transduction	Environmental Information Processing	Signal transduction	-1.28194

## Sheet: Table S4
Table S4. Gibberellin signal transduction related differentially expressed genes (DEGs)
Groups	Gene ID	Gene name	Pathway name	Level 1	Level 2	log2(Fold Change)
32.5 mmol/L NaCl vs CK	108333353	GID1	ko00943//Isoflavonoid biosynthesisko01100//Metabolic pathwaysko01110//Biosynthesis of secondary metabolitesko04075//Plant hormone signal transduction	Environmental Information Processing;Metabolism	Signal transduction;Global and overview maps;Biosynthesis of other secondary metabolites	-2.28255
	108325538	TF	ko04712//Circadian rhythm - plantko04075//Plant hormone signal transduction	Organismal Systems;Environmental Information Processing	Signal transduction;Environmental adaptation	1.18771
65.0 mmol/L NaCl vs CK	108328614	GID1	ko04075//Plant hormone signal transduction	Environmental Information Processing	Signal transduction	-2.1078
	108333353	GID1	ko00943//Isoflavonoid biosynthesisko01100//Metabolic pathwaysko01110//Biosynthesis of secondary metabolitesko04075//Plant hormone signal transduction	Environmental Information Processing;Metabolism	Signal transduction;Global and overview maps;Biosynthesis of other secondary metabolites	-2.59157
	108329357	DELLA	ko04712//Circadian rhythm - plantko04626//Plant-pathogen interactionko03018//RNA degradationko04120//Ubiquitin mediated proteolysisko04075//Plant hormone signal transduction	Environmental Information Processing;Organismal Systems;Genetic Information Processing	Signal transduction;Environmental adaptation;Folding, sorting and degradation	-2.37967
	108333468	DELLA	ko04075//Plant hormone signal transduction	Environmental Information Processing	Signal transduction	-1.83603
	108333953	DELLA	ko04075//Plant hormone signal transduction	Environmental Information Processing	Signal transduction	-1.4309
	108323513	TF	ko04075//Plant hormone signal transductionko04712//Circadian rhythm - plant	Environmental Information Processing;Organismal Systems	Signal transduction;Environmental adaptation	1.28321
	108337407	TF	ko04075//Plant hormone signal transduction	Environmental Information Processing	Signal transduction	-2.16994

## Sheet: Table S5
Table S5. Salicylic acid signal transduction related differentially expressed genes (DEGs)
Groups	Gene ID	Gene name	Pathway name	Level 1	Level 2	log2(Fold Change)
32.5 mmol/L NaCl vs CK	108347250	PR-1	ko01110//Biosynthesis of secondary metabolitesko00565//Ether lipid metabolismko00330//Arginine and proline metabolismko00380//Tryptophan metabolismko04626//Plant-pathogen interactionko04016//MAPK signaling pathway - plantko00460//Cyanoamino acid metabolismko01100//Metabolic pathwaysko04075//Plant hormone signal transductionko00564//Glycerophospholipid metabolismko00360//Phenylalanine metabolismko…	Environmental Information Processing;Metabolism;Organismal Systems	Lipid metabolism;Signal transduction;Metabolism of other amino acids;Global and overview maps;Environmental adaptation;Amino acid metabolism	-3.16055
65.0 mmol/L NaCl vs CK	108324278	NPR1	ko04075//Plant hormone signal transduction	Environmental Information Processing	Signal transduction	-3.23648
	108326863	NPR1	ko04075//Plant hormone signal transduction	Environmental Information Processing	Signal transduction	-2.09655
	108325038	TGA	ko04075//Plant hormone signal transduction	Environmental Information Processing	Signal transduction	-1.0946
	108332328	TGA	ko04075//Plant hormone signal transduction	Environmental Information Processing	Signal transduction	-1.33958
	108342448	PR-1	ko04016//MAPK signaling pathway - plantko04075//Plant hormone signal transductionko04626//Plant-pathogen interaction	Organismal Systems;Environmental Information Processing	Environmental adaptation;Signal transduction	-2.73209
	108347250	PR-1	ko01110//Biosynthesis of secondary metabolitesko00565//Ether lipid metabolismko00330//Arginine and proline metabolismko00380//Tryptophan metabolismko04626//Plant-pathogen interactionko04016//MAPK signaling pathway - plantko00460//Cyanoamino acid metabolismko01100//Metabolic pathwaysko04075//Plant hormone signal transductionko00564//Glycerophospholipid metabolismko00360//Phenylalanine metabolismko…	Environmental Information Processing;Metabolism;Organismal Systems	Lipid metabolism;Signal transduction;Metabolism of other amino acids;Global and overview maps;Environmental adaptation;Amino acid metabolism	-3.0841

## Sheet: Table S6
Table S6. Abscisic acid, ethylene and brassinosteroid signal transduction related differentially expressed genes (DEGs)
Groups	Gene ID	Gene name	Pathway name	Level 1	Level 2	log2(Fold Change)
32.5 mmol/L NaCl vs CK	108328507	PYR/PYL	ko04075//Plant hormone signal transductionko04016//MAPK signaling pathway - plant	Environmental Information Processing	Signal transduction	-1.72794
	108338191	PYR/PYL	ko04016//MAPK signaling pathway - plantko04075//Plant hormone signal transduction	Environmental Information Processing	Signal transduction	-3.04211
	108337077	PP2C	ko04075//Plant hormone signal transductionko04016//MAPK signaling pathway - plant	Environmental Information Processing	Signal transduction	3.15738
	108325570	ERF1/2	ko04016//MAPK signaling pathway - plantko04075//Plant hormone signal transduction	Environmental Information Processing	Signal transduction	-1.25878
	108324807	BAK1	ko04016//MAPK signaling pathway - plantko04626//Plant-pathogen interactionko04075//Plant hormone signal transduction	Environmental Information Processing;Organismal Systems	Environmental adaptation;Signal transduction	-2.33097
	108329949	BAK1	ko04075//Plant hormone signal transductionko04626//Plant-pathogen interactionko04016//MAPK signaling pathway - plant	Organismal Systems;Environmental Information Processing	Signal transduction;Environmental adaptation	-2.28688
	108336079	BAK1	ko04075//Plant hormone signal transductionko04626//Plant-pathogen interactionko04016//MAPK signaling pathway - plant	Environmental Information Processing;Organismal Systems	Environmental adaptation;Signal transduction	-1.71284
	108337992	BAK1	ko04016//MAPK signaling pathway - plantko04626//Plant-pathogen interactionko04075//Plant hormone signal transduction	Organismal Systems;Environmental Information Processing	Signal transduction;Environmental adaptation	-1.63678
	108343381	BAK1	ko04016//MAPK signaling pathway - plantko04626//Plant-pathogen interactionko04075//Plant hormone signal transduction	Environmental Information Processing;Organismal Systems	Signal transduction;Environmental adaptation	-2.20639
	108327175	BRI1	ko04075//Plant hormone signal transduction	Environmental Information Processing	Signal transduction	-2.42207
	108327179	BRI1	ko04075//Plant hormone signal transduction	Environmental Information Processing	Signal transduction	-2.64416
	108332994	BRI1	ko04075//Plant hormone signal transductionko04626//Plant-pathogen interactionko04016//MAPK signaling pathway - plant	Organismal Systems;Environmental Information Processing	Environmental adaptation;Signal transduction	-2.22052
65.0 mmol/L NaCl vs CK	108328507	PYR/PYL	ko04075//Plant hormone signal transductionko04016//MAPK signaling pathway - plant	Environmental Information Processing	Signal transduction	-1.54663
	108338191	PYR/PYL	ko04016//MAPK signaling pathway - plantko04075//Plant hormone signal transduction	Environmental Information Processing	Signal transduction	-3.47565
	108337077	PP2C	ko04075//Plant hormone signal transductionko04016//MAPK signaling pathway - plant	Environmental Information Processing	Signal transduction	3.01401
	108323233	SIMKK	ko04075//Plant hormone signal transductionko04626//Plant-pathogen interactionko04016//MAPK signaling pathway - plant	Environmental Information Processing;Organismal Systems	Signal transduction;Environmental adaptation	-2.94993
	108324705	SIMKK	ko04075//Plant hormone signal transductionko04626//Plant-pathogen interactionko04016//MAPK signaling pathway - plant	Environmental Information Processing;Organismal Systems	Signal transduction;Environmental adaptation	-3.64466
	108325125	SIMKK	ko04075//Plant hormone signal transductionko04626//Plant-pathogen interactionko04016//MAPK signaling pathway - plant	Environmental Information Processing;Organismal Systems	Signal transduction;Environmental adaptation	-3.1221
	108333494	SIMKK	ko04016//MAPK signaling pathway - plantko04626//Plant-pathogen interactionko04075//Plant hormone signal transduction	Environmental Information Processing;Organismal Systems	Signal transduction;Environmental adaptation	-1.77198
	108336237	SIMKK	ko04016//MAPK signaling pathway - plantko04626//Plant-pathogen interactionko04075//Plant hormone signal transduction	Organismal Systems;Environmental Information Processing	Environmental adaptation;Signal transduction	-1.25094
	108339345	SIMKK	ko04016//MAPK signaling pathway - plantko04626//Plant-pathogen interactionko04075//Plant hormone signal transduction	Organismal Systems;Environmental Information Processing	Signal transduction;Environmental adaptation	-3.60692
	108341933	SIMKK	ko04075//Plant hormone signal transductionko04626//Plant-pathogen interactionko04016//MAPK signaling pathway - plant	Organismal Systems;Environmental Information Processing	Environmental adaptation;Signal transduction	-2.34837
	108325570	ERF1/2	ko04016//MAPK signaling pathway - plantko04075//Plant hormone signal transduction	Environmental Information Processing	Signal transduction	-1.69532
	108320849	BAK1	ko04626//Plant-pathogen interactionko04075//Plant hormone signal transductionko04016//MAPK signaling pathway - plant	Organismal Systems;Environmental Information Processing	Signal transduction;Environmental adaptation	-2.68557
	108324806	BAK1	ko04626//Plant-pathogen interactionko04075//Plant hormone signal transductionko04016//MAPK signaling pathway - plant	Environmental Information Processing;Organismal Systems	Signal transduction;Environmental adaptation	-2.70827
	108324807	BAK1	ko04016//MAPK signaling pathway - plantko04626//Plant-pathogen interactionko04075//Plant hormone signal transduction	Environmental Information Processing;Organismal Systems	Environmental adaptation;Signal transduction	-3.22585
	108329949	BAK1	ko04075//Plant hormone signal transductionko04626//Plant-pathogen interactionko04016//MAPK signaling pathway - plant	Organismal Systems;Environmental Information Processing	Signal transduction;Environmental adaptation	-3.67194
	108336079	BAK1	ko04075//Plant hormone signal transductionko04626//Plant-pathogen interactionko04016//MAPK signaling pathway - plant	Environmental Information Processing;Organismal Systems	Environmental adaptation;Signal transduction	-1.98542
	108337286	BAK1	ko04075//Plant hormone signal transductionko04016//MAPK signaling pathway - plantko04626//Plant-pathogen interaction	Environmental Information Processing;Organismal Systems	Environmental adaptation;Signal transduction	-1.16488
	108337992	BAK1	ko04016//MAPK signaling pathway - plantko04626//Plant-pathogen interactionko04075//Plant hormone signal transduction	Organismal Systems;Environmental Information Processing	Signal transduction;Environmental adaptation	-2.02169
	108341231	BAK1	ko04075//Plant hormone signal transductionko04016//MAPK signaling pathway - plantko04626//Plant-pathogen interaction	Environmental Information Processing;Organismal Systems	Signal transduction;Environmental adaptation	-1.15454
	108343381	BAK1	ko04016//MAPK signaling pathway - plantko04626//Plant-pathogen interactionko04075//Plant hormone signal transduction	Environmental Information Processing;Organismal Systems	Signal transduction;Environmental adaptation	-2.8125
	108322783	BRI1	ko04626//Plant-pathogen interactionko04075//Plant hormone signal transductionko04016//MAPK signaling pathway - plant	Organismal Systems;Environmental Information Processing	Signal transduction;Environmental adaptation	2.70608
	108324264	BRI1	ko04075//Plant hormone signal transduction	Environmental Information Processing	Signal transduction	-1.99078
	108327175	BRI1	ko04075//Plant hormone signal transduction	Environmental Information Processing	Signal transduction	-3.09038
	108327179	BRI1	ko04075//Plant hormone signal transduction	Environmental Information Processing	Signal transduction	-2.64787
	108332994	BRI1	ko04075//Plant hormone signal transductionko04626//Plant-pathogen interactionko04016//MAPK signaling pathway - plant	Organismal Systems;Environmental Information Processing	Environmental adaptation;Signal transduction	-2.7785
	BGI_novel_G001527	BRI1	ko03040//Spliceosomeko04141//Protein processing in endoplasmic reticulumko04144//Endocytosisko04075//Plant hormone signal transduction	Cellular Processes;Genetic Information Processing;Environmental Information Processing	Signal transduction;Transport and catabolism;Transcription;Folding, sorting and degradation	-2.1008
	108321055	BSK	ko00010//Glycolysis / Gluconeogenesisko01100//Metabolic pathwaysko00030//Pentose phosphate pathwayko04075//Plant hormone signal transductionko00051//Fructose and mannose metabolismko01110//Biosynthesis of secondary metabolites	Environmental Information Processing;Metabolism	Carbohydrate metabolism;Global and overview maps;Signal transduction	-2.131
	108330117	BSK	ko01100//Metabolic pathwaysko00030//Pentose phosphate pathwayko04075//Plant hormone signal transductionko00051//Fructose and mannose metabolismko00010//Glycolysis / Gluconeogenesisko01110//Biosynthesis of secondary metabolites	Metabolism;Environmental Information Processing	Signal transduction;Carbohydrate metabolism;Global and overview maps	-1.80642
	108332002	TCH4	ko04075//Plant hormone signal transduction	Environmental Information Processing	Signal transduction	-1.20652

## Sheet: Table S7
Table S7. Plant-pathogen interaction related differentially expressed genes (DEGs)
Groups	Gene ID	Gene name			Pathway name	Level 1	Level 2	log2(Fold Change)
32.5 mmol/L NaCl vs CK	108347250	PR1			ko01110//Biosynthesis of secondary metabolites;ko00565//Ether lipid metabolism;ko00330//Arginine and proline metabolism;ko00380//Tryptophan metabolism;ko04626//Plant-pathogen interaction;ko04016//MAPK signaling pathway - plant;ko00460//Cyanoamino acid metabolism;ko01100//Metabolic pathways;ko04075//Plant hormone signal transduction;ko00564//Glycerophospholipid metabolism;ko00360//Phenylalanine me…	Environmental Information Processing;Metabolism;Organismal Systems	Lipid metabolism;Signal transduction;Metabolism of other amino acids;Global and overview maps;Environmental adaptation;Amino acid metabolism	-3.16055
	BGI_novel_G001295	WRKY22/29	RPS2	PBS1-R	ko04626//Plant-pathogen interaction;ko04016//MAPK signaling pathway - plant	Environmental Information Processing;Organismal Systems	Environmental adaptation;Signal transduction	-3.06065
	108341243	RPM1			ko04626//Plant-pathogen interaction	Organismal Systems	Environmental adaptation	-3.00823
	108330907	RPS2	PBS1-R		ko04626//Plant-pathogen interaction	Organismal Systems	Environmental adaptation	-2.81301
	108345168	EIX1/2			ko04626//Plant-pathogen interaction	Organismal Systems	Environmental adaptation	-2.62476
	108344038	RPS2			ko01100//Metabolic pathways;ko04626//Plant-pathogen interaction;ko03030//DNA replication;ko04141//Protein processing in endoplasmic reticulum;ko03430//Mismatch repair;ko03440//Homologous recombination;ko03420//Nucleotide excision repair;ko00500//Starch and sucrose metabolism;ko01110//Biosynthesis of secondary metabolites	Metabolism;Genetic Information Processing;Organismal Systems	Global and overview maps;Folding, sorting and degradation;Replication and repair;Carbohydrate metabolism;Environmental adaptation	-2.62031
	108331355	WRKY1/2			ko04626//Plant-pathogen interaction;ko03040//Spliceosome	Genetic Information Processing;Organismal Systems	Transcription;Environmental adaptation	-2.59226
	BGI_novel_G000196	FLS2			ko04626//Plant-pathogen interaction;ko04016//MAPK signaling pathway - plant	Organismal Systems;Environmental Information Processing	Signal transduction;Environmental adaptation	-2.46063
	108341262	PBS1			ko04626//Plant-pathogen interaction	Organismal Systems	Environmental adaptation	-2.42048
	108341732	MEKK1			ko04016//MAPK signaling pathway - plant;ko04626//Plant-pathogen interaction	Organismal Systems;Environmental Information Processing	Signal transduction;Environmental adaptation	-2.36501
	108331123	WRKY1/2			ko04626//Plant-pathogen interaction	Organismal Systems	Environmental adaptation	-2.33727
	108327172	FLS2	EIX1/2		ko04016//MAPK signaling pathway - plant;ko04626//Plant-pathogen interaction	Environmental Information Processing;Organismal Systems	Signal transduction;Environmental adaptation	-2.3351
	108324807	BAK1 BKK1			ko04016//MAPK signaling pathway - plant;ko04626//Plant-pathogen interaction;ko04075//Plant hormone signal transduction	Environmental Information Processing;Organismal Systems	Environmental adaptation;Signal transduction	-2.33097
	108336986	EIX1/2			ko04626//Plant-pathogen interaction;ko03020//RNA polymerase	Organismal Systems;Genetic Information Processing	Transcription;Environmental adaptation	-2.32295
	108328394	EIX1/2			ko04626//Plant-pathogen interaction;ko03020//RNA polymerase	Organismal Systems;Genetic Information Processing	Transcription;Environmental adaptation	-2.30545
	108325658	WRKY1/2			ko04626//Plant-pathogen interaction	Organismal Systems	Environmental adaptation	-2.30495
	108329949	BAK1 BKK1			ko04075//Plant hormone signal transduction;ko04626//Plant-pathogen interaction;ko04016//MAPK signaling pathway - plant	Organismal Systems;Environmental Information Processing	Signal transduction;Environmental adaptation	-2.28688
	BGI_novel_G000315	Rd19			ko04626//Plant-pathogen interaction	Organismal Systems	Environmental adaptation	-2.23414
	108332994	FLS2			ko04075//Plant hormone signal transduction;ko04626//Plant-pathogen interaction;ko04016//MAPK signaling pathway - plant	Organismal Systems;Environmental Information Processing	Environmental adaptation;Signal transduction	-2.22052
	108343381	BAK1 BKK1			ko04016//MAPK signaling pathway - plant;ko04626//Plant-pathogen interaction;ko04075//Plant hormone signal transduction	Environmental Information Processing;Organismal Systems	Signal transduction;Environmental adaptation	-2.20639
	108342163	FLS2	BAK1 BKK1		ko04626//Plant-pathogen interaction;ko04016//MAPK signaling pathway - plant	Organismal Systems;Environmental Information Processing	Signal transduction;Environmental adaptation	-2.18764
	108328951	RPS2			ko04626//Plant-pathogen interaction	Organismal Systems	Environmental adaptation	-2.17988
	108330274	EFR			ko04626//Plant-pathogen interaction	Organismal Systems	Environmental adaptation	-2.1352
	108344118	EIX1/2			ko04626//Plant-pathogen interaction	Organismal Systems	Environmental adaptation	-1.94891
	108345043	EIX1/2			ko04626//Plant-pathogen interaction	Organismal Systems	Environmental adaptation	-1.82807
	108336079	BAK1 BKK1			ko04075//Plant hormone signal transduction;ko04626//Plant-pathogen interaction;ko04016//MAPK signaling pathway - plant	Environmental Information Processing;Organismal Systems	Environmental adaptation;Signal transduction	-1.71284
	BGI_novel_G000675	WRKY22/29	PBS1-R		ko04016//MAPK signaling pathway - plant;ko04626//Plant-pathogen interaction	Environmental Information Processing;Organismal Systems	Environmental adaptation;Signal transduction	-1.6951
	108345042	EIX1/2			ko04626//Plant-pathogen interaction	Organismal Systems	Environmental adaptation	-1.65964
	108337992	BAK1 BKK1			ko04016//MAPK signaling pathway - plant;ko04626//Plant-pathogen interaction;ko04075//Plant hormone signal transduction	Organismal Systems;Environmental Information Processing	Signal transduction;Environmental adaptation	-1.63678
	108336917	FRK1			ko04626//Plant-pathogen interaction;ko04016//MAPK signaling pathway - plant	Organismal Systems;Environmental Information Processing	Signal transduction;Environmental adaptation	-1.23242
	108324088	PBS1			ko04626//Plant-pathogen interaction	Organismal Systems	Environmental adaptation	-1.04331
	108326637	KCS1/10			ko01100//Metabolic pathways;ko01110//Biosynthesis of secondary metabolites;ko04626//Plant-pathogen interaction;ko00062//Fatty acid elongation	Organismal Systems;Metabolism	Global and overview maps;Environmental adaptation;Lipid metabolism	1.03375
	BGI_novel_G001553	EIX1/2			ko04626//Plant-pathogen interaction	Organismal Systems	Environmental adaptation	1.26121
	108324122	KCS1/10			ko01100//Metabolic pathways;ko04626//Plant-pathogen interaction;ko01110//Biosynthesis of secondary metabolites;ko00062//Fatty acid elongation	Metabolism;Organismal Systems	Lipid metabolism;Environmental adaptation;Global and overview maps	1.31267
	108319392	WRKY1/2			ko03040//Spliceosome;ko04626//Plant-pathogen interaction	Organismal Systems;Genetic Information Processing	Environmental adaptation;Transcription	1.70007
	108335193	KCS1/10			ko01100//Metabolic pathways;ko04626//Plant-pathogen interaction;ko01110//Biosynthesis of secondary metabolites;ko00062//Fatty acid elongation	Organismal Systems;Metabolism	Environmental adaptation;Global and overview maps;Lipid metabolism	1.75297
	108330570	FLS2			ko04626//Plant-pathogen interaction;ko04016//MAPK signaling pathway - plant	Environmental Information Processing;Organismal Systems	Signal transduction;Environmental adaptation	2.01135
	108333110	FLS2			ko04016//MAPK signaling pathway - plant;ko04626//Plant-pathogen interaction	Environmental Information Processing;Organismal Systems	Environmental adaptation;Signal transduction	2.05639
	108321032	FLS2			ko04626//Plant-pathogen interaction;ko04016//MAPK signaling pathway - plant	Organismal Systems;Environmental Information Processing	Environmental adaptation;Signal transduction	2.40778
	108322585	CaM/CML			ko03013//Nucleocytoplasmic transport;ko04626//Plant-pathogen interaction	Genetic Information Processing;Organismal Systems	Environmental adaptation;Translation	2.65275
65.0 mmol/L NaCl vs CK	108318728	EIX1/2			ko04626//Plant-pathogen interaction	Organismal Systems	Environmental adaptation	3.86855
	108319392	WRKY1/2			ko03040//Spliceosome;ko04626//Plant-pathogen interaction	Organismal Systems;Genetic Information Processing	Environmental adaptation;Transcription	1.52987
	108320849	FLS2	BAK1 BKK1		ko04626//Plant-pathogen interaction;ko04075//Plant hormone signal transduction;ko04016//MAPK signaling pathway - plant	Organismal Systems;Environmental Information Processing	Signal transduction;Environmental adaptation	-2.68557
	108321334	RPS2	RPS1-R		ko04626//Plant-pathogen interaction	Organismal Systems	Environmental adaptation	-1.43873
	108322330	KCS1/10			ko01110//Biosynthesis of secondary metabolites;ko01100//Metabolic pathways;ko00062//Fatty acid elongation;ko04626//Plant-pathogen interaction	Metabolism;Organismal Systems	Lipid metabolism;Environmental adaptation;Global and overview maps	1.22006
	108322585	CaM/CML			ko03013//Nucleocytoplasmic transport;ko04626//Plant-pathogen interaction	Genetic Information Processing;Organismal Systems	Environmental adaptation;Translation	2.59562
	108322668	RPM1	RPS2		ko04626//Plant-pathogen interaction	Organismal Systems	Environmental adaptation	-2.70874
	108322783	FLS2			ko04626//Plant-pathogen interaction;ko04075//Plant hormone signal transduction;ko04016//MAPK signaling pathway - plant	Organismal Systems;Environmental Information Processing	Signal transduction;Environmental adaptation	2.70608
	108323233	MKK4/5			ko04075//Plant hormone signal transduction;ko04626//Plant-pathogen interaction;ko04016//MAPK signaling pathway - plant	Environmental Information Processing;Organismal Systems	Signal transduction;Environmental adaptation	-2.94993
	108323299	EIX1/2			ko04626//Plant-pathogen interaction	Organismal Systems	Environmental adaptation	-2.6371
	108323625	FRK1			ko03040//Spliceosome;ko04016//MAPK signaling pathway - plant;ko04626//Plant-pathogen interaction;ko04141//Protein processing in endoplasmic reticulum;ko04144//Endocytosis	Genetic Information Processing;Cellular Processes;Organismal Systems;Environmental Information Processing	Folding, sorting and degradation;Signal transduction;Environmental adaptation;Transport and catabolism;Transcription	-2.19855
	108324122	KCS1/10			ko01100//Metabolic pathways;ko04626//Plant-pathogen interaction;ko01110//Biosynthesis of secondary metabolites;ko00062//Fatty acid elongation	Metabolism;Organismal Systems	Lipid metabolism;Environmental adaptation;Global and overview maps	1.41947
	108324331	CNGCs			ko04626//Plant-pathogen interaction	Organismal Systems	Environmental adaptation	-2.96528
	108324705	MKK4/5			ko04075//Plant hormone signal transduction;ko04626//Plant-pathogen interaction;ko04016//MAPK signaling pathway - plant	Environmental Information Processing;Organismal Systems	Signal transduction;Environmental adaptation	-3.64466
	108324800	FRK1			ko04016//MAPK signaling pathway - plant;ko04626//Plant-pathogen interaction	Organismal Systems;Environmental Information Processing	Environmental adaptation;Signal transduction	-2.70104
	108324806	BAK1 BKK1			ko04626//Plant-pathogen interaction;ko04075//Plant hormone signal transduction;ko04016//MAPK signaling pathway - plant	Environmental Information Processing;Organismal Systems	Signal transduction;Environmental adaptation	-2.70827
	108324807	BAK1 BKK1			ko04016//MAPK signaling pathway - plant;ko04626//Plant-pathogen interaction;ko04075//Plant hormone signal transduction	Environmental Information Processing;Organismal Systems	Environmental adaptation;Signal transduction	-3.22585
	108325125	MKK4/5			ko04075//Plant hormone signal transduction;ko04626//Plant-pathogen interaction;ko04016//MAPK signaling pathway - plant	Environmental Information Processing;Organismal Systems	Signal transduction;Environmental adaptation	-3.1221
	108325944				ko04075//Plant hormone signal transduction;ko01100//Metabolic pathways;ko04626//Plant-pathogen interaction;ko00040//Pentose and glucuronate interconversions;ko04712//Circadian rhythm - plant	Metabolism;Environmental Information Processing;Organismal Systems	Global and overview maps;Carbohydrate metabolism;Environmental adaptation;Signal transduction	-0.864235
	108327172	FLS2	EIX1/2		ko04016//MAPK signaling pathway - plant;ko04626//Plant-pathogen interaction	Environmental Information Processing;Organismal Systems	Signal transduction;Environmental adaptation	-1.5602
	108327953	CDPK			ko04626//Plant-pathogen interaction	Organismal Systems	Environmental adaptation	-2.62289
	108328040	FRK1	Pto		ko04626//Plant-pathogen interaction;ko04016//MAPK signaling pathway - plant	Organismal Systems;Environmental Information Processing	Environmental adaptation;Signal transduction	-2.2449
	108328394	EIX1/2			ko04626//Plant-pathogen interaction;ko03020//RNA polymerase	Organismal Systems;Genetic Information Processing	Transcription;Environmental adaptation	-2.35174
	108328539	CaM/CML			ko04626//Plant-pathogen interaction	Organismal Systems	Environmental adaptation	-2.27391
	108328601	WRKY25/33			ko00510//N-Glycan biosynthesis;ko01100//Metabolic pathways;ko04626//Plant-pathogen interaction;ko04016//MAPK signaling pathway - plant;ko00513//Various types of N-glycan biosynthesis	Organismal Systems;Metabolism;Environmental Information Processing	Global and overview maps;Glycan biosynthesis and metabolism;Signal transduction;Environmental adaptation	-1.59973
	108328951	RPS2			ko04626//Plant-pathogen interaction	Organismal Systems	Environmental adaptation	-3.04088
	108328954	EIX1/2			ko04626//Plant-pathogen interaction	Organismal Systems	Environmental adaptation	-3.10757
	108329357	Pto			ko04712//Circadian rhythm - plant;ko04626//Plant-pathogen interaction;ko03018//RNA degradation;ko04120//Ubiquitin mediated proteolysis;ko04075//Plant hormone signal transduction	Environmental Information Processing;Organismal Systems;Genetic Information Processing	Signal transduction;Environmental adaptation;Folding, sorting and degradation	-2.37967
	108329829	WRKY25/33			ko04626//Plant-pathogen interaction;ko04016//MAPK signaling pathway - plant	Environmental Information Processing;Organismal Systems	Environmental adaptation;Signal transduction	-2.18725
	108329949	BAK1 BKK1			ko04075//Plant hormone signal transduction;ko04626//Plant-pathogen interaction;ko04016//MAPK signaling pathway - plant	Organismal Systems;Environmental Information Processing	Signal transduction;Environmental adaptation	-3.67194
	108330104	EDS1			ko04626//Plant-pathogen interaction	Organismal Systems	Environmental adaptation	-1.41288
	108330274	EFR			ko04626//Plant-pathogen interaction	Organismal Systems	Environmental adaptation	-2.6542
	108330796	WRKY25/33			ko04626//Plant-pathogen interaction;ko04016//MAPK signaling pathway - plant	Organismal Systems;Environmental Information Processing	Signal transduction;Environmental adaptation	-1.4422
	108330907	RPS2	RPS1-R		ko04626//Plant-pathogen interaction	Organismal Systems	Environmental adaptation	-3.64652
	108330964	BAK1 BKK1			ko04626//Plant-pathogen interaction	Organismal Systems	Environmental adaptation	-2.67016
	108331123	WRKY1/2			ko04626//Plant-pathogen interaction	Organismal Systems	Environmental adaptation	-2.58789
	108331355	WRKY1/2			ko04626//Plant-pathogen interaction;ko03040//Spliceosome	Genetic Information Processing;Organismal Systems	Transcription;Environmental adaptation	-2.49021
	108331722	RPS2			ko04626//Plant-pathogen interaction	Organismal Systems	Environmental adaptation	-1.13339
	108332548	FLS2	EIX1/2		ko04626//Plant-pathogen interaction;ko04016//MAPK signaling pathway - plant	Environmental Information Processing;Organismal Systems	Signal transduction;Environmental adaptation	-1.25356
	108332994	FLS2			ko04075//Plant hormone signal transduction;ko04626//Plant-pathogen interaction;ko04016//MAPK signaling pathway - plant	Organismal Systems;Environmental Information Processing	Environmental adaptation;Signal transduction	-2.7785
	108332998	FLS2			ko04016//MAPK signaling pathway - plant;ko04626//Plant-pathogen interaction	Organismal Systems;Environmental Information Processing	Signal transduction;Environmental adaptation	-1.59836
	108333107	FRK1			ko04016//MAPK signaling pathway - plant;ko04626//Plant-pathogen interaction	Environmental Information Processing;Organismal Systems	Signal transduction;Environmental adaptation	-2.71134
	108333417	FLS2			ko04016//MAPK signaling pathway - plant;ko04626//Plant-pathogen interaction	Environmental Information Processing;Organismal Systems	Signal transduction;Environmental adaptation	-1.34551
	108333494	MKK4/5			ko04016//MAPK signaling pathway - plant;ko04626//Plant-pathogen interaction;ko04075//Plant hormone signal transduction	Environmental Information Processing;Organismal Systems	Signal transduction;Environmental adaptation	-1.77198
	108334730	Pto			ko04626//Plant-pathogen interaction	Organismal Systems	Environmental adaptation	-2.34637
	108334993	RPS2			ko04626//Plant-pathogen interaction	Organismal Systems	Environmental adaptation	2.53579
	108335193	KCS1/10			ko01100//Metabolic pathways;ko04626//Plant-pathogen interaction;ko01110//Biosynthesis of secondary metabolites;ko00062//Fatty acid elongation	Organismal Systems;Metabolism	Environmental adaptation;Global and overview maps;Lipid metabolism	2.36779
	108335887	PBS4			ko04626//Plant-pathogen interaction;ko01100//Metabolic pathways;ko00500//Starch and sucrose metabolism;ko01110//Biosynthesis of secondary metabolites	Organismal Systems;Metabolism	Global and overview maps;Carbohydrate metabolism;Environmental adaptation	-2.40645
	108336079	BAK1 BKK1			ko04075//Plant hormone signal transduction;ko04626//Plant-pathogen interaction;ko04016//MAPK signaling pathway - plant	Environmental Information Processing;Organismal Systems	Environmental adaptation;Signal transduction	-1.98542
	108336237	MKK4/5			ko04016//MAPK signaling pathway - plant;ko04626//Plant-pathogen interaction;ko04075//Plant hormone signal transduction	Organismal Systems;Environmental Information Processing	Environmental adaptation;Signal transduction	-1.25094
	108336476	RPS2			ko04626//Plant-pathogen interaction	Organismal Systems	Environmental adaptation	-1.13855
	108336862	BAK1 BKK1			ko04626//Plant-pathogen interaction	Organismal Systems	Environmental adaptation	-2.36135
	108336917	FRK1			ko04626//Plant-pathogen interaction;ko04016//MAPK signaling pathway - plant	Organismal Systems;Environmental Information Processing	Signal transduction;Environmental adaptation	-1.60222
	108336918	FRK1			ko04016//MAPK signaling pathway - plant;ko04626//Plant-pathogen interaction	Organismal Systems;Environmental Information Processing	Environmental adaptation;Signal transduction	-2.57952
	108337286	BAK1 BKK1	PBS1		ko04075//Plant hormone signal transduction;ko04016//MAPK signaling pathway - plant;ko04626//Plant-pathogen interaction	Environmental Information Processing;Organismal Systems	Environmental adaptation;Signal transduction	-1.16488
	108337505	EIX1/2			ko04626//Plant-pathogen interaction	Organismal Systems	Environmental adaptation	-2.06165
	108337802	WRKY25/33			ko04626//Plant-pathogen interaction;ko04016//MAPK signaling pathway - plant	Environmental Information Processing;Organismal Systems	Environmental adaptation;Signal transduction	-2.6238
	108337992	BAK1 BKK1			ko04016//MAPK signaling pathway - plant;ko04626//Plant-pathogen interaction;ko04075//Plant hormone signal transduction	Organismal Systems;Environmental Information Processing	Signal transduction;Environmental adaptation	-2.02169
	108338297	CaM/CML			ko04070//Phosphatidylinositol signaling system;ko04626//Plant-pathogen interaction;ko04016//MAPK signaling pathway - plant	Organismal Systems;Environmental Information Processing	Environmental adaptation;Signal transduction	1.50879
	108338374	WRKY1/2			ko04626//Plant-pathogen interaction	Organismal Systems	Environmental adaptation	-2.57728
	108338576	FLS2	RPS2		ko04016//MAPK signaling pathway - plant;ko04626//Plant-pathogen interaction	Organismal Systems;Environmental Information Processing	Environmental adaptation;Signal transduction	-2.70405
	108339345	MKK4/5			ko04016//MAPK signaling pathway - plant;ko04626//Plant-pathogen interaction;ko04075//Plant hormone signal transduction	Organismal Systems;Environmental Information Processing	Signal transduction;Environmental adaptation	-3.60692
	108340229	PBS4			ko01100//Metabolic pathways;ko04626//Plant-pathogen interaction;ko00500//Starch and sucrose metabolism;ko01110//Biosynthesis of secondary metabolites	Metabolism;Organismal Systems	Carbohydrate metabolism;Global and overview maps;Environmental adaptation	-1.53558
	108340813	RPM1			ko04626//Plant-pathogen interaction	Organismal Systems	Environmental adaptation	-1.29549
	108341231	BAK1 BKK1			ko04075//Plant hormone signal transduction;ko04016//MAPK signaling pathway - plant;ko04626//Plant-pathogen interaction	Environmental Information Processing;Organismal Systems	Signal transduction;Environmental adaptation	-1.15454
	108341243	RPM1			ko04626//Plant-pathogen interaction	Organismal Systems	Environmental adaptation	-3.60632
	108341244	CNGCs	Pti1		ko04626//Plant-pathogen interaction	Organismal Systems	Environmental adaptation	-1.67342
	108341262	PBS1			ko04626//Plant-pathogen interaction	Organismal Systems	Environmental adaptation	-3.14681
	108341732	MEKK1			ko04016//MAPK signaling pathway - plant;ko04626//Plant-pathogen interaction	Organismal Systems;Environmental Information Processing	Signal transduction;Environmental adaptation	-2.90451
	108341933	MKK4/5			ko04075//Plant hormone signal transduction;ko04626//Plant-pathogen interaction;ko04016//MAPK signaling pathway - plant	Organismal Systems;Environmental Information Processing	Environmental adaptation;Signal transduction	-2.34837
	108342163	FLS2	BAK1 BKK1		ko04626//Plant-pathogen interaction;ko04016//MAPK signaling pathway - plant	Organismal Systems;Environmental Information Processing	Signal transduction;Environmental adaptation	-2.44995
	108342429	RPM1			ko04626//Plant-pathogen interaction	Organismal Systems	Environmental adaptation	-2.13426
	108342448	PR1			ko04016//MAPK signaling pathway - plant;ko04075//Plant hormone signal transduction;ko04626//Plant-pathogen interaction	Organismal Systems;Environmental Information Processing	Environmental adaptation;Signal transduction	-2.73209
	108342632	CaM/CML			ko04626//Plant-pathogen interaction	Organismal Systems	Environmental adaptation	-2.17744
	108342980	PBS4			ko01100//Metabolic pathways;ko04626//Plant-pathogen interaction;ko00500//Starch and sucrose metabolism;ko01110//Biosynthesis of secondary metabolites	Metabolism;Organismal Systems	Environmental adaptation;Carbohydrate metabolism;Global and overview maps	-1.84404
	108343381	BAK1 BKK1			ko04016//MAPK signaling pathway - plant;ko04626//Plant-pathogen interaction;ko04075//Plant hormone signal transduction	Environmental Information Processing;Organismal Systems	Signal transduction;Environmental adaptation	-2.8125
	108343528	KCS1/10			ko01110//Biosynthesis of secondary metabolites;ko01100//Metabolic pathways;ko04626//Plant-pathogen interaction;ko00062//Fatty acid elongation	Organismal Systems;Metabolism	Lipid metabolism;Environmental adaptation;Global and overview maps	-2.45975
	108343899	PBS4			ko04626//Plant-pathogen interaction;ko01100//Metabolic pathways;ko01110//Biosynthesis of secondary metabolites;ko00500//Starch and sucrose metabolism	Metabolism;Organismal Systems	Global and overview maps;Environmental adaptation;Carbohydrate metabolism	-2.2567
	108344038	RPS2			ko01100//Metabolic pathways;ko04626//Plant-pathogen interaction;ko03030//DNA replication;ko04141//Protein processing in endoplasmic reticulum;ko03430//Mismatch repair;ko03440//Homologous recombination;ko03420//Nucleotide excision repair;ko00500//Starch and sucrose metabolism;ko01110//Biosynthesis of secondary metabolites	Metabolism;Genetic Information Processing;Organismal Systems	Global and overview maps;Folding, sorting and degradation;Replication and repair;Carbohydrate metabolism;Environmental adaptation	-3.11362
	108344187	EIX1/2			ko04626//Plant-pathogen interaction	Organismal Systems	Environmental adaptation	-2.03599
	108344192	EIX1/2			ko04626//Plant-pathogen interaction	Organismal Systems	Environmental adaptation	-2.62679
	108344212	EIX1/2			ko04626//Plant-pathogen interaction	Organismal Systems	Environmental adaptation	-2.6416
	108344243	EIX1/2			ko04626//Plant-pathogen interaction	Organismal Systems	Environmental adaptation	-2.03732
	108344259	EIX1/2			ko04626//Plant-pathogen interaction	Organismal Systems	Environmental adaptation	-1.88112
	108344340	EIX1/2			ko04626//Plant-pathogen interaction	Organismal Systems	Environmental adaptation	-2.21264
	108344371	CaM/CML			ko04626//Plant-pathogen interaction	Organismal Systems	Environmental adaptation	-1.58003
	108345042	EIX1/2			ko04626//Plant-pathogen interaction	Organismal Systems	Environmental adaptation	-2.23941
	108345043	EIX1/2			ko04626//Plant-pathogen interaction	Organismal Systems	Environmental adaptation	-2.14266
	108345168	EIX1/2			ko04626//Plant-pathogen interaction	Organismal Systems	Environmental adaptation	-3.01047
	108346010	HSP90			ko04141//Protein processing in endoplasmic reticulum;ko04626//Plant-pathogen interaction	Genetic Information Processing;Organismal Systems	Folding, sorting and degradation;Environmental adaptation	1.94481
	108346338	FLS2			ko04016//MAPK signaling pathway - plant;ko04626//Plant-pathogen interaction	Organismal Systems;Environmental Information Processing	Environmental adaptation;Signal transduction	-1.38319
	108347250	PR1			ko01110//Biosynthesis of secondary metabolites;ko00565//Ether lipid metabolism;ko00330//Arginine and proline metabolism;ko00380//Tryptophan metabolism;ko04626//Plant-pathogen interaction;ko04016//MAPK signaling pathway - plant;ko00460//Cyanoamino acid metabolism;ko01100//Metabolic pathways;ko04075//Plant hormone signal transduction;ko00564//Glycerophospholipid metabolism;ko00360//Phenylalanine me…	Environmental Information Processing;Metabolism;Organismal Systems	Lipid metabolism;Signal transduction;Metabolism of other amino acids;Global and overview maps;Environmental adaptation;Amino acid metabolism	-3.0841
	BGI_novel_G000035	WRKY1/2			ko00510//N-Glycan biosynthesis;ko01100//Metabolic pathways;ko00513//Various types of N-glycan biosynthesis;ko03040//Spliceosome;ko04626//Plant-pathogen interaction	Metabolism;Genetic Information Processing;Organismal Systems	Transcription;Environmental adaptation;Glycan biosynthesis and metabolism;Global and overview maps	-2.68382
	BGI_novel_G000106	WRKY22/29	RPS2	RPS1-R	ko04626//Plant-pathogen interaction;ko04016//MAPK signaling pathway - plant	Organismal Systems;Environmental Information Processing	Environmental adaptation;Signal transduction	-2.5345
	BGI_novel_G000196	FLS2			ko04626//Plant-pathogen interaction;ko04016//MAPK signaling pathway - plant	Organismal Systems;Environmental Information Processing	Signal transduction;Environmental adaptation	-3.20243
	BGI_novel_G000710	CaM/CML			ko04070//Phosphatidylinositol signaling system;ko04016//MAPK signaling pathway - plant;ko04626//Plant-pathogen interaction	Environmental Information Processing;Organismal Systems	Signal transduction;Environmental adaptation	-2.69379
	BGI_novel_G000711	CaM/CML			ko04626//Plant-pathogen interaction;ko04016//MAPK signaling pathway - plant;ko04070//Phosphatidylinositol signaling system	Organismal Systems;Environmental Information Processing	Signal transduction;Environmental adaptation	-1.89163
	BGI_novel_G000819	RPM1			ko04626//Plant-pathogen interaction	Organismal Systems	Environmental adaptation	-2.29398
	BGI_novel_G001163	EIX1/2			ko04626//Plant-pathogen interaction	Organismal Systems	Environmental adaptation	-1.81167
	BGI_novel_G001250	RPS2			ko04626//Plant-pathogen interaction	Organismal Systems	Environmental adaptation	2.50049

## Sheet: Table S8
Table S8. MAPK signaling pathways related differentially expressed genes (DEGs)
Groups	Gene ID	Gene name			Pathway name	Level 1	Level 2	log2(Fold Change)
32.5 mmol/L NaCl vs CK	108320516	VSP2			ko04016//MAPK signaling pathway - plant	Environmental Information Processing	Signal transduction	1.42041
	108321032	FLS2			ko04626//Plant-pathogen interaction;ko04016//MAPK signaling pathway - plant	Organismal Systems;Environmental Information Processing	Environmental adaptation;Signal transduction	2.40778
	108324787	ANP1			ko04016//MAPK signaling pathway - plant	Environmental Information Processing	Signal transduction	-2.77273
	108324807	BAK1			ko04016//MAPK signaling pathway - plant;ko04626//Plant-pathogen interaction;ko04075//Plant hormone signal transduction	Environmental Information Processing;Organismal Systems	Environmental adaptation;Signal transduction	-2.33097
	108325570	ERF1			ko04016//MAPK signaling pathway - plant;ko04075//Plant hormone signal transduction	Environmental Information Processing	Signal transduction	-1.25878
	108326819	RAN1			ko04016//MAPK signaling pathway - plant	Environmental Information Processing	Signal transduction	-1.11938
	108327172	FLS2			ko04016//MAPK signaling pathway - plant;ko04626//Plant-pathogen interaction	Environmental Information Processing;Organismal Systems	Signal transduction;Environmental adaptation	-2.3351
	108328291	ANP1			ko04016//MAPK signaling pathway - plant	Environmental Information Processing	Signal transduction	-2.7706
	108328507	PYR/PYL			ko04075//Plant hormone signal transduction;ko04016//MAPK signaling pathway - plant	Environmental Information Processing	Signal transduction	-1.72794
	108329949	BAK1			ko04075//Plant hormone signal transduction;ko04626//Plant-pathogen interaction;ko04016//MAPK signaling pathway - plant	Organismal Systems;Environmental Information Processing	Signal transduction;Environmental adaptation	-2.28688
	108330570	FLS2			ko04626//Plant-pathogen interaction;ko04016//MAPK signaling pathway - plant	Environmental Information Processing;Organismal Systems	Signal transduction;Environmental adaptation	2.01135
	108331170	MYC2			ko04075//Plant hormone signal transduction;ko04016//MAPK signaling pathway - plant	Environmental Information Processing	Signal transduction	-2.26094
	108332994	FLS2	ANP1	ER/ERLs	ko04075//Plant hormone signal transduction;ko04626//Plant-pathogen interaction;ko04016//MAPK signaling pathway - plant	Organismal Systems;Environmental Information Processing	Environmental adaptation;Signal transduction	-2.22052
	108333110	FLS2			ko04016//MAPK signaling pathway - plant;ko04626//Plant-pathogen interaction	Environmental Information Processing;Organismal Systems	Environmental adaptation;Signal transduction	2.05639
	108333314	ANP1			ko04016//MAPK signaling pathway - plant	Environmental Information Processing	Signal transduction	1.3633
	108333684	MAPKKK17_18			ko04016//MAPK signaling pathway - plant	Environmental Information Processing	Signal transduction	2.25767
	108336079	BAK1			ko04075//Plant hormone signal transduction;ko04626//Plant-pathogen interaction;ko04016//MAPK signaling pathway - plant	Environmental Information Processing;Organismal Systems	Environmental adaptation;Signal transduction	-1.71284
	108336917	FRK1			ko04626//Plant-pathogen interaction;ko04016//MAPK signaling pathway - plant	Organismal Systems;Environmental Information Processing	Signal transduction;Environmental adaptation	-1.23242
	108337077	PP2C			ko04075//Plant hormone signal transduction;ko04016//MAPK signaling pathway - plant	Environmental Information Processing	Signal transduction	3.15738
	108337992	BAK1			ko04016//MAPK signaling pathway - plant;ko04626//Plant-pathogen interaction;ko04075//Plant hormone signal transduction	Organismal Systems;Environmental Information Processing	Signal transduction;Environmental adaptation	-1.63678
	108338191	PYR/PYL			ko04016//MAPK signaling pathway - plant;ko04075//Plant hormone signal transduction	Environmental Information Processing	Signal transduction	-3.04211
	108340301	ANP1			ko04016//MAPK signaling pathway - plant	Environmental Information Processing	Signal transduction	-3.15789
	108340302	ANP1			ko04016//MAPK signaling pathway - plant	Environmental Information Processing	Signal transduction	-2.65775
	108341732	MEKK1			ko04016//MAPK signaling pathway - plant;ko04626//Plant-pathogen interaction	Organismal Systems;Environmental Information Processing	Signal transduction;Environmental adaptation	-2.36501
	108342078	RAN1			ko04016//MAPK signaling pathway - plant	Environmental Information Processing	Signal transduction	1.71997
	108342163	FLS2			ko04626//Plant-pathogen interaction;ko04016//MAPK signaling pathway - plant	Organismal Systems;Environmental Information Processing	Signal transduction;Environmental adaptation	-2.18764
	108343381	BAK1			ko04016//MAPK signaling pathway - plant;ko04626//Plant-pathogen interaction;ko04075//Plant hormone signal transduction	Environmental Information Processing;Organismal Systems	Signal transduction;Environmental adaptation	-2.20639
	108344131	ANP1			ko04016//MAPK signaling pathway - plant	Environmental Information Processing	Signal transduction	-2.17931
	108346335	VSP2			ko04016//MAPK signaling pathway - plant	Environmental Information Processing	Signal transduction	-2.25677
	108347008	MYC2			ko04075//Plant hormone signal transduction;ko04016//MAPK signaling pathway - plant	Environmental Information Processing	Signal transduction	1.71327
	108347250	PR1			ko01110//Biosynthesis of secondary metabolites;ko00565//Ether lipid metabolism;ko00330//Arginine and proline metabolism;ko00380//Tryptophan metabolism;ko04626//Plant-pathogen interaction;ko04016//MAPK signaling pathway - plant;ko00460//Cyanoamino acid metabolism;ko01100//Metabolic pathways;ko04075//Plant hormone signal transduction;ko00564//Glycerophospholipid metabolism;ko00360//Phenylalanine me…	Environmental Information Processing;Metabolism;Organismal Systems	Lipid metabolism;Signal transduction;Metabolism of other amino acids;Global and overview maps;Environmental adaptation;Amino acid metabolism	-3.16055
	BGI_novel_G000196	FLS2			ko04626//Plant-pathogen interaction;ko04016//MAPK signaling pathway - plant	Organismal Systems;Environmental Information Processing	Signal transduction;Environmental adaptation	-2.46063
	BGI_novel_G000675	WRKY22/29			ko04016//MAPK signaling pathway - plant;ko04626//Plant-pathogen interaction	Environmental Information Processing;Organismal Systems	Environmental adaptation;Signal transduction	-1.6951
	BGI_novel_G001295	WRKY22/29			ko04626//Plant-pathogen interaction;ko04016//MAPK signaling pathway - plant	Environmental Information Processing;Organismal Systems	Environmental adaptation;Signal transduction	-3.06065
65.0 mmol/L NaCl vs CK	108318696	ChiB			ko04016//MAPK signaling pathway - plant;ko00520//Amino sugar and nucleotide sugar metabolism;ko01100//Metabolic pathways	Environmental Information Processing;Metabolism	Carbohydrate metabolism;Global and overview maps;Signal transduction	-1.91158
	108318720	MYC2			ko04016//MAPK signaling pathway - plant;ko04075//Plant hormone signal transduction	Environmental Information Processing	Signal transduction	-2.61587
	108319944	ANP1			ko04016//MAPK signaling pathway - plant	Environmental Information Processing	Signal transduction	-1.54761
	108320849	FLS2	BAK1		ko04626//Plant-pathogen interaction;ko04075//Plant hormone signal transduction;ko04016//MAPK signaling pathway - plant	Organismal Systems;Environmental Information Processing	Signal transduction;Environmental adaptation	-2.68557
	108322783	FLS2			ko04626//Plant-pathogen interaction;ko04075//Plant hormone signal transduction;ko04016//MAPK signaling pathway - plant	Organismal Systems;Environmental Information Processing	Signal transduction;Environmental adaptation	2.70608
	108323233	MKK4/5			ko04075//Plant hormone signal transduction;ko04626//Plant-pathogen interaction;ko04016//MAPK signaling pathway - plant	Environmental Information Processing;Organismal Systems	Signal transduction;Environmental adaptation	-2.94993
	108323625	FRK1	ANP1		ko03040//Spliceosome;ko04016//MAPK signaling pathway - plant;ko04626//Plant-pathogen interaction;ko04141//Protein processing in endoplasmic reticulum;ko04144//Endocytosis	Genetic Information Processing;Cellular Processes;Organismal Systems;Environmental Information Processing	Folding, sorting and degradation;Signal transduction;Environmental adaptation;Transport and catabolism;Transcription	-2.19855
	108323630	MAPKKK17_18			ko04016//MAPK signaling pathway - plant	Environmental Information Processing	Signal transduction	-2.61537
	108324705	MKK4/5			ko04075//Plant hormone signal transduction;ko04626//Plant-pathogen interaction;ko04016//MAPK signaling pathway - plant	Environmental Information Processing;Organismal Systems	Signal transduction;Environmental adaptation	-3.64466
	108324787	ANP1			ko04016//MAPK signaling pathway - plant	Environmental Information Processing	Signal transduction	-2.79415
	108324800	FRK1			ko04016//MAPK signaling pathway - plant;ko04626//Plant-pathogen interaction	Organismal Systems;Environmental Information Processing	Environmental adaptation;Signal transduction	-2.70104
	108324806	BAK1			ko04626//Plant-pathogen interaction;ko04075//Plant hormone signal transduction;ko04016//MAPK signaling pathway - plant	Environmental Information Processing;Organismal Systems	Signal transduction;Environmental adaptation	-2.70827
	108324807	BAK1			ko04016//MAPK signaling pathway - plant;ko04626//Plant-pathogen interaction;ko04075//Plant hormone signal transduction	Environmental Information Processing;Organismal Systems	Environmental adaptation;Signal transduction	-3.22585
	108324921	ANP1			ko04016//MAPK signaling pathway - plant	Environmental Information Processing	Signal transduction	-2.72092
	108325125	MKK4/5			ko04075//Plant hormone signal transduction;ko04626//Plant-pathogen interaction;ko04016//MAPK signaling pathway - plant	Environmental Information Processing;Organismal Systems	Signal transduction;Environmental adaptation	-3.1221
	108325570	ERF1			ko04016//MAPK signaling pathway - plant;ko04075//Plant hormone signal transduction	Environmental Information Processing	Signal transduction	-1.69532
	108326819	RAN1			ko04016//MAPK signaling pathway - plant	Environmental Information Processing	Signal transduction	-1.07664
	108327172	FLS2			ko04016//MAPK signaling pathway - plant;ko04626//Plant-pathogen interaction	Environmental Information Processing;Organismal Systems	Signal transduction;Environmental adaptation	-1.5602
	108327406	ANP1			ko04016//MAPK signaling pathway - plant	Environmental Information Processing	Signal transduction	-2.77366
	108328040	FRK1			ko04626//Plant-pathogen interaction;ko04016//MAPK signaling pathway - plant	Organismal Systems;Environmental Information Processing	Environmental adaptation;Signal transduction	-2.2449
	108328258	ANP1			ko04016//MAPK signaling pathway - plant	Environmental Information Processing	Signal transduction	1.66833
	108328291	ANP1			ko04016//MAPK signaling pathway - plant	Environmental Information Processing	Signal transduction	-3.55946
	108328424	ChiB			ko00520//Amino sugar and nucleotide sugar metabolism;ko04016//MAPK signaling pathway - plant;ko01100//Metabolic pathways	Metabolism;Environmental Information Processing	Carbohydrate metabolism;Signal transduction;Global and overview maps	-2.16638
	108328507	PYR/PYL			ko04075//Plant hormone signal transduction;ko04016//MAPK signaling pathway - plant	Environmental Information Processing	Signal transduction	-1.54663
	108328601	WRKY33			ko00510//N-Glycan biosynthesis;ko01100//Metabolic pathways;ko04626//Plant-pathogen interaction;ko04016//MAPK signaling pathway - plant;ko00513//Various types of N-glycan biosynthesis	Organismal Systems;Metabolism;Environmental Information Processing	Global and overview maps;Glycan biosynthesis and metabolism;Signal transduction;Environmental adaptation	-1.59973
	108329829	WRKY33			ko04626//Plant-pathogen interaction;ko04016//MAPK signaling pathway - plant	Environmental Information Processing;Organismal Systems	Environmental adaptation;Signal transduction	-2.18725
	108329949	BAK1			ko04075//Plant hormone signal transduction;ko04626//Plant-pathogen interaction;ko04016//MAPK signaling pathway - plant	Organismal Systems;Environmental Information Processing	Signal transduction;Environmental adaptation	-3.67194
	108330796	WRKY33			ko04626//Plant-pathogen interaction;ko04016//MAPK signaling pathway - plant	Organismal Systems;Environmental Information Processing	Signal transduction;Environmental adaptation	-1.4422
	108331641	MKK1/2			ko04016//MAPK signaling pathway - plant	Environmental Information Processing	Signal transduction	-1.52544
	108332548	FLS2			ko04626//Plant-pathogen interaction;ko04016//MAPK signaling pathway - plant	Environmental Information Processing;Organismal Systems	Signal transduction;Environmental adaptation	-1.25356
	108332994	FLS2	ANP1	ER/ERLs	ko04075//Plant hormone signal transduction;ko04626//Plant-pathogen interaction;ko04016//MAPK signaling pathway - plant	Organismal Systems;Environmental Information Processing	Environmental adaptation;Signal transduction	-2.7785
	108332998	FLS2	ER/ERLs		ko04016//MAPK signaling pathway - plant;ko04626//Plant-pathogen interaction	Organismal Systems;Environmental Information Processing	Signal transduction;Environmental adaptation	-1.59836
	108333107	FRK1			ko04016//MAPK signaling pathway - plant;ko04626//Plant-pathogen interaction	Environmental Information Processing;Organismal Systems	Signal transduction;Environmental adaptation	-2.71134
	108333314	ANP1			ko04016//MAPK signaling pathway - plant	Environmental Information Processing	Signal transduction	1.28686
	108333417	FLS2			ko04016//MAPK signaling pathway - plant;ko04626//Plant-pathogen interaction	Environmental Information Processing;Organismal Systems	Signal transduction;Environmental adaptation	-1.34551
	108333494	MKK4/5			ko04016//MAPK signaling pathway - plant;ko04626//Plant-pathogen interaction;ko04075//Plant hormone signal transduction	Environmental Information Processing;Organismal Systems	Signal transduction;Environmental adaptation	-1.77198
	108333510	ANP1			ko04016//MAPK signaling pathway - plant	Environmental Information Processing	Signal transduction	-2.56335
	108335699	ER/ERLs			ko04016//MAPK signaling pathway - plant	Environmental Information Processing	Signal transduction	-2.19937
	108336079	BAK1			ko04075//Plant hormone signal transduction;ko04626//Plant-pathogen interaction;ko04016//MAPK signaling pathway - plant	Environmental Information Processing;Organismal Systems	Environmental adaptation;Signal transduction	-1.98542
	108336237	MKK4/5			ko04016//MAPK signaling pathway - plant;ko04626//Plant-pathogen interaction;ko04075//Plant hormone signal transduction	Organismal Systems;Environmental Information Processing	Environmental adaptation;Signal transduction	-1.25094
	108336917	FRK1			ko04626//Plant-pathogen interaction;ko04016//MAPK signaling pathway - plant	Organismal Systems;Environmental Information Processing	Signal transduction;Environmental adaptation	-1.60222
	108336918	FRK1			ko04016//MAPK signaling pathway - plant;ko04626//Plant-pathogen interaction	Organismal Systems;Environmental Information Processing	Environmental adaptation;Signal transduction	-2.57952
	108337077	PP2C			ko04075//Plant hormone signal transduction;ko04016//MAPK signaling pathway - plant	Environmental Information Processing	Signal transduction	3.01401
	108337155	SPCH			ko04016//MAPK signaling pathway - plant	Environmental Information Processing	Signal transduction	-3.16435
	108337159	MYC2			ko04075//Plant hormone signal transduction;ko00520//Amino sugar and nucleotide sugar metabolism;ko00053//Ascorbate and aldarate metabolism;ko04016//MAPK signaling pathway - plant;ko01250//Biosynthesis of nucleotide sugars;ko00040//Pentose and glucuronate interconversions;ko01100//Metabolic pathways	Metabolism;Environmental Information Processing	Carbohydrate metabolism;Global and overview maps;Signal transduction	-2.10112
	108337286	BAK1			ko04075//Plant hormone signal transduction;ko04016//MAPK signaling pathway - plant;ko04626//Plant-pathogen interaction	Environmental Information Processing;Organismal Systems	Environmental adaptation;Signal transduction	-1.16488
	108337802	WRKY33			ko04626//Plant-pathogen interaction;ko04016//MAPK signaling pathway - plant	Environmental Information Processing;Organismal Systems	Environmental adaptation;Signal transduction	-2.6238
	108337992	BAK1			ko04016//MAPK signaling pathway - plant;ko04626//Plant-pathogen interaction;ko04075//Plant hormone signal transduction	Organismal Systems;Environmental Information Processing	Signal transduction;Environmental adaptation	-2.02169
	108338191	PYR/PYL			ko04016//MAPK signaling pathway - plant;ko04075//Plant hormone signal transduction	Environmental Information Processing	Signal transduction	-3.47565
	108338297	CaM4			ko04070//Phosphatidylinositol signaling system;ko04626//Plant-pathogen interaction;ko04016//MAPK signaling pathway - plant	Organismal Systems;Environmental Information Processing	Environmental adaptation;Signal transduction	1.50879
	108338576	FLS2			ko04016//MAPK signaling pathway - plant;ko04626//Plant-pathogen interaction	Organismal Systems;Environmental Information Processing	Environmental adaptation;Signal transduction	-2.70405
	108339024	ANP1			ko04016//MAPK signaling pathway - plant;ko01100//Metabolic pathways;ko00520//Amino sugar and nucleotide sugar metabolism	Environmental Information Processing;Metabolism	Global and overview maps;Carbohydrate metabolism;Signal transduction	-1.98776
	108339345	MKK4/5			ko04016//MAPK signaling pathway - plant;ko04626//Plant-pathogen interaction;ko04075//Plant hormone signal transduction	Organismal Systems;Environmental Information Processing	Signal transduction;Environmental adaptation	-3.60692
	108339981	ANP1			ko04016//MAPK signaling pathway - plant	Environmental Information Processing	Signal transduction	-2.55614
	108340120	MAPKKK17_18			ko04016//MAPK signaling pathway - plant	Environmental Information Processing	Signal transduction	-3.31152
	108340301	ANP1			ko04016//MAPK signaling pathway - plant	Environmental Information Processing	Signal transduction	-3.44189
	108340302	ANP1			ko04016//MAPK signaling pathway - plant	Environmental Information Processing	Signal transduction	-3.01354
	108341231	BAK1			ko04075//Plant hormone signal transduction;ko04016//MAPK signaling pathway - plant;ko04626//Plant-pathogen interaction	Environmental Information Processing;Organismal Systems	Signal transduction;Environmental adaptation	-1.15454
	108341732	MEKK1			ko04016//MAPK signaling pathway - plant;ko04626//Plant-pathogen interaction	Organismal Systems;Environmental Information Processing	Signal transduction;Environmental adaptation	-2.90451
	108341933	MKK4/5			ko04075//Plant hormone signal transduction;ko04626//Plant-pathogen interaction;ko04016//MAPK signaling pathway - plant	Organismal Systems;Environmental Information Processing	Environmental adaptation;Signal transduction	-2.34837
	108342078	RAN1			ko04016//MAPK signaling pathway - plant	Environmental Information Processing	Signal transduction	1.84032
	108342163	FLS2			ko04626//Plant-pathogen interaction;ko04016//MAPK signaling pathway - plant	Organismal Systems;Environmental Information Processing	Signal transduction;Environmental adaptation	-2.44995
	108342256	MAPKKK17_18			ko04016//MAPK signaling pathway - plant	Environmental Information Processing	Signal transduction	-1.05538
	108342448	PR1			ko04016//MAPK signaling pathway - plant;ko04075//Plant hormone signal transduction;ko04626//Plant-pathogen interaction	Organismal Systems;Environmental Information Processing	Environmental adaptation;Signal transduction	-2.73209
	108342674	MYC2			ko04016//MAPK signaling pathway - plant;ko04075//Plant hormone signal transduction	Environmental Information Processing	Signal transduction	1.65541
	108343381	BAK1			ko04016//MAPK signaling pathway - plant;ko04626//Plant-pathogen interaction;ko04075//Plant hormone signal transduction	Environmental Information Processing;Organismal Systems	Signal transduction;Environmental adaptation	-2.8125
	108343463	ER/ERLs			ko04016//MAPK signaling pathway - plant	Environmental Information Processing	Signal transduction	-2.46989
	108344131	ANP1			ko04016//MAPK signaling pathway - plant	Environmental Information Processing	Signal transduction	-2.68773
	108344415	MYC2			ko04075//Plant hormone signal transduction;ko04016//MAPK signaling pathway - plant;ko00040//Pentose and glucuronate interconversions;ko01100//Metabolic pathways;ko00770//Pantothenate and CoA biosynthesis;ko01240//Biosynthesis of cofactors	Environmental Information Processing;Metabolism	Signal transduction;Global and overview maps;Metabolism of cofactors and vitamins;Carbohydrate metabolism	-2.26411
	108344736	SPCH			ko04016//MAPK signaling pathway - plant	Environmental Information Processing	Signal transduction	-2.15043
	108345628	ER/ERLs			ko04016//MAPK signaling pathway - plant	Environmental Information Processing	Signal transduction	-1.67833
	108346335	VSP2			ko04016//MAPK signaling pathway - plant	Environmental Information Processing	Signal transduction	-2.50423
	108346338	FLS2			ko04016//MAPK signaling pathway - plant;ko04626//Plant-pathogen interaction	Organismal Systems;Environmental Information Processing	Environmental adaptation;Signal transduction	-1.38319
	108347008	MYC2			ko04075//Plant hormone signal transduction;ko04016//MAPK signaling pathway - plant	Environmental Information Processing	Signal transduction	1.88872
	108347250	PR1			ko01110//Biosynthesis of secondary metabolites;ko00565//Ether lipid metabolism;ko00330//Arginine and proline metabolism;ko00380//Tryptophan metabolism;ko04626//Plant-pathogen interaction;ko04016//MAPK signaling pathway - plant;ko00460//Cyanoamino acid metabolism;ko01100//Metabolic pathways;ko04075//Plant hormone signal transduction;ko00564//Glycerophospholipid metabolism;ko00360//Phenylalanine me…	Environmental Information Processing;Metabolism;Organismal Systems	Lipid metabolism;Signal transduction;Metabolism of other amino acids;Global and overview maps;Environmental adaptation;Amino acid metabolism	-3.0841
	BGI_novel_G000106	WRKY22/29			ko04626//Plant-pathogen interaction;ko04016//MAPK signaling pathway - plant	Organismal Systems;Environmental Information Processing	Environmental adaptation;Signal transduction	-2.5345
	BGI_novel_G000196	FLS2			ko04626//Plant-pathogen interaction;ko04016//MAPK signaling pathway - plant	Organismal Systems;Environmental Information Processing	Signal transduction;Environmental adaptation	-3.20243
	BGI_novel_G000535	ChiB			ko04016//MAPK signaling pathway - plant;ko01110//Biosynthesis of secondary metabolites;ko00520//Amino sugar and nucleotide sugar metabolism;ko00940//Phenylpropanoid biosynthesis;ko01100//Metabolic pathways	Metabolism;Environmental Information Processing	Global and overview maps;Signal transduction;Biosynthesis of other secondary metabolites;Carbohydrate metabolism	-4.17357
	BGI_novel_G000710	CaM4			ko04070//Phosphatidylinositol signaling system;ko04016//MAPK signaling pathway - plant;ko04626//Plant-pathogen interaction	Environmental Information Processing;Organismal Systems	Signal transduction;Environmental adaptation	-2.69379
	BGI_novel_G000711	CaM4			ko04626//Plant-pathogen interaction;ko04016//MAPK signaling pathway - plant;ko04070//Phosphatidylinositol signaling system	Organismal Systems;Environmental Information Processing	Signal transduction;Environmental adaptation	-1.89163

## Sheet: Table S9
Table S9. Alternative splice changes during salinity stress
Compare group	a5ss	a3ss	mxe	ri	se	Total
32.5 mmol/L NaCl vs CK	12	22	7	22	20	83
65.0 mmol/L NaCl vs CK	13	26	10	32	13	94

## Sheet: Table S10
Table S10. The information of primers used for RT-qPCR in this study
Gene ID or Name	Forward primer （5`-3`）	Reverse primer （5`-3`）
108325153	CAAGAAAAGTGGTGGCGGTG	AACTCACCGAGGTGCTCAAG
108325570	CACTGGCCTATGACCAAGCA	TCTTCCCATGGCTTGTTGGG
108329949	GGAATGGCCCAGCACTGTAT	CTGCTGGCGTGGCTAGAATA
108333042	GACAAGAATGCGAAGGACGC	TCATGCAGGACCCAATCACC
108333353	CCTCTGGCTCCAATCTGTGG	CGCCAGAACTGTCCCCTATG
108334714	ATCCAATGGTCACTGTTCAAGC	ATTGGAGCTACAGAAACAGCAC
108338191	TTTTGCCCAAAGGAAGCGTG	CTCGATCGCCTGAATCACGA
108347250	GTGTTGGCTGCGTTGCTAAA	TGGATTCCAGGTTGCCCAAG
Actin1,2	CTAAGGCTAATCGTGAGAA	CGTAAATAGGAACCGTGT
1Yin, L.; Sun, W.; Xu, J.; Ke, X.; Xu, X.; Guo, Y.; Zuo, Y. N-acetyltransferase gene NATA1 from Vigna angularis confers resistance against Uromyces vignae infection. Physiol. Mol. Plant P. 2021, 113, 101585.
2Chi, C.; Shen, Y.; Yin, L.; Ke, X.; Han, D.; Zuo, Y. Selection and Validation of reference genes for gene expression analysis in Vigna angularis using quantitative real-time RT-PCR. PLOS ONE 2016, 11, e0168479.
